# Supplementary material for: A Snapshot of the UK Blood Donor Plasma Virome: A Retrospective Cross‐Sectional Cohort Study
Source: J Med Virol. 2026 Jul 27;98(8):e71081. doi: 10.1002/jmv.71081 (PMC13408318; doi:10.1002/jmv.71081)
Supplement: Supplementary file 3 — Supporting File 3 [file JMV-98-e71081-s001.xlsx]

## Sheet: summary_probesets
Probeset	Number of probes		Control	78
Fungi_combined.catch.m0	144		Fungi	144
Bacteria_combined.catch.m0	4123		Protozoa	1121
AdditionalBacterialTargets.catch.m0	138		Bacteria	9950
BacteriaFromCastanetAdditional.catch.m0	5689		Viruses	57664
HumanABO.catch.m0	54		Total	68957
HumanCOX1.catch.m0	13
HumanBetaActin.catch.m0	11
Protozoa_combined.catch.m0	1121
Viruses_combined	56189
HBV_probes_viromics	74
HIV1_probes_ABCD_viromics	646
HIV1_COM_2019_6600-8200_DNA.catch.m24	755
Virus	Number of probes
HumanPegivirus	1222
HepatitisERat	1686
CCHF	1650
TTMDV	387
TTMV	393
TTV	877
HPV	3962
HIV2	655
HBV	437
HIV1	2138
AAV2	74
Astrovirus	1820
BKPyV	131
BarmahForest	97
BasCongoVirus	100
Borna	150
Chikungunya	190
Circovirus	24
ColoradoTickFever	395
Cyclovirus	213
Delta	345
Dengue	1529
EasternEquineEncephalitis	233
Ebola	791
Ekpoma	212
EnterovirusA	1364
EnterovirusB	2484
EnterovirusC	1314
EnterovirusD	310
Gemycircularvirus	57
HERVH	65
HERVK113	77
HHV1	165
HHV2	163
HHV3	167
HHV4	1682
HHV5	307
HHV6AB	165
HHV7	143
HHV8	167
HPyV12	42
HPyV6	42
HPyV7	42
HPyV9	42
HTLV	431
Heartland	125
Hendra	152
HepatitisA	124
HepatitisC	3335
HepatitisE	2310
HumanAdenovirus	3781
HumanHepegivirus	239
InfluenzaA	718
JCPyV	54
JamestownCanyonVirus	144
JapaneseEncephalitis	726
KIPyV	42
Kunjin	92
LCMV	1702
LIPyV	44
LaCrosse	452
Lassa	1045
MCPyV	45
MERSCOV	251
MPOX	173
MWPyV	84
Marburg	799
Mayaro	374
Measles	133
Mumps	129
MurrayValleyEncephalitis	367
NJPyV	43
Nipah	153
Onyongnyong	99
Oropouche	472
Parechovirus	1292
Parvovirus4	44
ParvovirusB19	90
Powassan	364
Redondoviridae	369
Reovirus	452
RiftValleyFever	336
RossRiver	198
Rubella	82
SARS	248
SARS-CoV-2	342
SENV	214
SFTS	244
SFV	386
STLPyV	119
SemlikiForest	220
Sindbis	695
StLouis	542
TSPyV	44
Tahyna	106
TickBorneEncephalitis	639
Toscana	174
Usutu	93
Vaccinia	173
VenezuelanEquineEncephalitis	928
VesiculovirusPiry	94
WUPyV	44
WestNileVirus	812
WesternEquineEncephalitis	194
XMRV	69
YellowFever	725
Zika	185

## Sheet: taxonomy_viruses
Virus	Preferred Name	Taxonomy ID	Number of Probes
Human Pegivirus	Human pegivirus	1758225	1222
Rat Hepatitis E virus	rat hepatitis E virus	2848048	1686
Crimean-Congo hemorrhagic fever virus	Orthonairovirus haemorrhagiae	3052518	1650
Torque Teno Midi virus	Torque teno midi virus	432261	387
TTMV	TTV-like mini virus	93678	393
TTV	Torque teno virus	68887	877
Human papillomavirus	Human papillomavirus	10566	3962
HIV-2	Human immunodeficiency virus 2	11709	655
Hepatitis B virus	Hepatitis B virus	10407	437
HIV1	Human immunodeficiency virus 1	11676	2138
AAV2	adeno-associated virus 2	10804	74
Human astrovirus	Human astrovirus	1868658	1820
BK Polyomavirus	Betapolyomavirus hominis	1891762	131
Barmah Forest virus	Barmah Forest virus	11020	97
Bas-Congo Virus	Tibrovirus congo	1987017	100
Bornavirus	Orthobornavirus	186458	150
Chikungunya virus	Chikungunya virus	37124	190
Circovirus	Circovirus	39725	24
Colorado Tick Fever virus	Colorado tick fever virus	46839	395
Cyclovirus	Cyclovirus	742914	213
Deltavirus	Deltavirus	39759	345
Dengue virus	Dengue virus	12637	1529
Eastern Equine Encephalitis virus	Eastern equine encephalitis virus	11021	233
Ebola virus	Ebola virus	186536	791
Ekpoma virus	Ekpoma virus	1987020, 1987021, 1615798	212
Enterovirus A	Enterovirus A	138948	1364
Enterovirus B	Enterovirus B	138949	2484
Enterovirus C	Enterovirus C	138950	1314
Enterovirus D	Enterovirus D	138951	310
Gemycircularvirus	Gemycircularvirus	1542744	57
Human endogenous retrovirus H	Human endogenous retrovirus H	57282	65
Human endogenous retrovirus K113	Human endogenous retrovirus K113	166122	77
HSV1	Human alphaherpesvirus 1	10298	165
HSV2	Human alphaherpesvirus 2	10310	163
VZV	Human alphaherpesvirus 3	10335	167
EBV	human gammaherpesvirus 4	10376	1682
Cytomegalovirus	Cytomegalovirus	10358	307
Human herpesvirus 6A	Human betaherpesvirus 6A	32603	165
Human herpesvirus 6B	Human betaherpesvirus 6B	32604	(included with above)
Human herpesvirus 7	Human betaherpesvirus 7	10372	143
Human herpesvirus 8	Human gammaherpesvirus 8	37296	167
Human polyomavirus 12	Human polyomavirus 12	1303334	42
Human polyomavirus 6	Human polyomavirus 6	746830	42
Human polyomavirus 7	Human polyomavirus 7	746831	42
Human polyomavirus 9	Human polyomavirus 9	943908	42
Human T-cell lymphotropic virus	Human T-cell lymphotropic virus	1907191	431
Heartland virus	Heartland virus	1216928	125
Hendra virus	Henipavirus hendraense	3052223	152
Hepatitis A virus	Hepatovirus A	12092	124
Hepatitis C virus	Orthohepacivirus hominis	3052230	3335
Hepatitis E virus	Hepatitis E virus	291484	2310
Human Adenovirus	Human adenovirus sp.	1907210	3781
Human Hepegivirus	Human hepegivirus	1704090	239
Influenza A virus	Influenza A virus	11320	718
JC Polyomavirus	JC polyomavirus	10632	54
Jamestown Canyon virus	Jamestown Canyon virus	35511	144
Japanese Encephalitis virus	Japanese encephalitis virus	11072	726
KI Polyomavirus	Betapolyomavirus tertihominis	1891764	42
Kunjin virus	Kunjin virus	11077	92
LCMV	Mammarenavirus choriomeningitidis	3052303	1702
LI Polyomavirus	LI polyomavirus	1965344	44
La Crosse virus	La Crosse virus	11577	452
Lassa virus	Mammarenavirus lassaense	3052310	1045
Merkel Cell Polyomavirus	Merkel cell polyomavirus	493803	45
MERS coronavirus	Middle East respiratory syndrome-related coronavirus	1335626	251
Mpox virus	Monkeypox virus	10244	173
MW Polyomavirus	MW polyomavirus	1203539	84
Marburg virus	Marburg virus	11269	799
Mayaro virus	Mayaro virus	59301	374
Measles virus	Measles morbillivirus	11234	133
Mumps virus	Mumps orthorubulavirus	2560602	129
Murray Valley Encephalitis virus	Murray Valley encephalitis virus	11079	367
New Jersey polyomavirus	New Jersey polyomavirus	1497391	43
Nipah virus	Henipavirus nipahense	3052225	153
O'nyong Nyong virus	Onyong-nyong virus	2169701	99
Oropouche virus	Oropouche virus	118655	472
Human Parechovirus	Parechovirus A	1803956	1292
Human Parvovirus 4	Human parvovirus 4	289365	44
Parvovirus B19	Human parvovirus B19	10798	90
Powassan virus	Powassan virus	11083	364
Redondoviridae	Redondoviridae	2732652	369
Reovirus	Reovirus sp.	10891	452
Rift Valley Fever virus	Rift Valley fever virus	11588	336
Ross River virus	Ross River virus	11029	198
Rubella virus	Rubella virus	11041	82
SARS virus	Severe acute respiratory syndrome coronavirus	2901879	248
SARS-CoV-2	Severe acute respiratory syndrome coronavirus 2	2697049	342
SEN virus	SEN virus	136966	214
Severe Fever with Thrombocytopenia virus	Severe fever with thrombocytopenia syndrome virus	1003835	244
Simian Foamy virus	Simian foamy virus	11642	386
STL Polyomavirus	STL polyomavirus	1277649	119
Semliki Forest virus	Semliki Forest virus	11033	220
Sindbis virus	Sindbis virus	11034	695
Saint Louis encephalitis virus	St. Louis encephalitis virus	11080	542
Trichodysplasia spinulosa-associated polyomavirus	Trichodysplasia spinulosa-associated polyomavirus	862909	44
Tahyna virus	Tahyna virus	45270	106
Tick-borne Encephalitis virus	Tick-borne encephalitis virus	11084	639
Toscana virus	Toscana virus	11590	174
Usutu virus	Usutu virus	64286	93
Vaccinia virus	Orthopoxvirus vaccinia	10245	173
Venezuelan Equine Encephalitis virus	Venezuelan equine encephalitis virus	11036	928
Vesiculovirus Piry	Vesiculovirus piry	1972575	94
WU Polyomavirus	WU Polyomavirus	440266	44
West Nile Virus	West Nile virus	11082	812
Western Equine Encephalitis virus	Western equine encephalitis virus	11039	194
XMRV	Xenotropic MuLV-related virus	438045	69
Yellow Fever virus	Yellow fever virus	11089	725
Zika virus	Zika virus	64320	185
